# Supplementary material for: Semi-Automated Cell Panning for Efficient Isolation of FGFR3-Targeting Antibody
Source: Int J Mol Sci. 2021 Jun 9;22(12):6240. doi: 10.3390/ijms22126240 (PMC8229736; doi:10.3390/ijms22126240)
Supplement: Supplementary file 1 [file ijms-22-06240-s001.zip]

Archive with 1 entries (1 files):
- ijms-1227926-supplementary.pdf
